# Supplementary material for: ULtiMATE System for Rapid Assembly of Customized TAL Effectors
Source: PLoS One. 2013 Sep 27;8(9):e75649. doi: 10.1371/journal.pone.0075649 (PMC3815405; doi:10.1371/journal.pone.0075649)
Supplement: Software S1 — 1. Please install the latest version of JDK on your system (Windows, Mac, Linux and so on). The JDK can be downloaded from http://www.oracle.com/technetwork/java/javase/downloads/index.html. 2. For Mac or Linux users, please ensure your system has Jar Laucher. (Most of Mac or Linux already has it installed, but please double check.) 3. For Windows users, please double-click the file "ULtiMATE_PCR_Design_for_Windows.bat" to run the program; for Mac or Linux users, please run "ULtiMATE_PCR_Design.jar" using the Jar Launcher (right click and choose "Jar Launcher" to open it). 4. For Mac users, use Control + C/V to copy/paste in this software, and use Command + C/V to copy/paste in Mac environment. (ZIP) [file pone.0075649.s005.zip › ULtiMATE PCR Design/read me.txt]

Version 1.0.0

User Guideline

1. Please install the latest version of JDK on your system (Windows, Mac, Linux and so on).
The JDK can be downloaded from http://www.oracle.com/technetwork/java/javase/downloads/index.html

2. For Mac or Linux users, please ensure your system has Jar Laucher. (Most of Mac or Linux already has it installed, but please double check.)

3. For Windows users, please double-click the file "ULtiMATE_PCR_Design_for_Windows.bat" to run the program; for Mac or Linux users, please run "ULtiMATE_PCR_Design.jar" using the Jar Launcher (right click and choose "Jar Launcher" to open it).

4. For Mac users, use control+C/V to copy/paste in this software, and use command+C/V to copy/paste in Mac environment.
